# Supplementary material for: Impact of Amirthalingamia macracantha Larvae on Nile Tilapia (Oreochromis niloticus): A Morpho-Histopathological Perspective
Source: Animals (Basel). 2025 Aug 9;15(16):2334. doi: 10.3390/ani15162334 (PMC12382672; doi:10.3390/ani15162334)
Supplement: Supplementary file 1 [file animals-15-02334-s001.zip]

Archive with 1 entries (1 files):
- animals-3726388-supplementary.mp4
